# Supplementary material for: Cilastatin as a Potential Anti-Inflammatory and Neuroprotective Treatment in the Management of Glaucoma
Source: Int J Mol Sci. 2024 Mar 7;25(6):3115. doi: 10.3390/ijms25063115 (PMC10970106; doi:10.3390/ijms25063115)
Supplement: Supplementary file 1 [file ijms-25-03115-s001.zip]

Archive with 1 entries (1 files):
- ijms-2843098-supplementary.pdf
